# Supplementary material for: Reversible surface modifications of functional proteins for accelerated cytosolic delivery via cell-penetrating peptide clusters
Source: Nat Commun. 2026 Mar 2;17:3341. doi: 10.1038/s41467-026-70054-6 (PMC13065835; doi:10.1038/s41467-026-70054-6)
Supplement: Supplementary file 4 — Sourse Data [file 41467_2026_70054_MOESM4_ESM.xlsx]

## Sheet: Fig.2b
Fig. 2b
	Mass (Da)	Intensity
	15000	3.3e-05
	15000.1	3.3e-05
	15000.2	3.4e-05
	15000.3	3.6e-05
	15000.4	3.8e-05
	15000.5	3.9e-05
	15000.6	3.9e-05
	15000.7	3.8e-05
	15000.8	3.6e-05
	15000.9	3.3e-05
	15001	3.1e-05
	15001.1	2.9e-05
	15001.2	2.8e-05
	15001.3	2.8e-05
	15001.4	2.8e-05
	15001.5	2.9e-05
	15001.6	2.9e-05
	15001.7	3.1e-05
	15001.8	3.3e-05
	15001.9	3.5e-05
	15002	3.5e-05
	15002.1	3.3e-05
	15002.2	3.1e-05
	15002.3	2.9e-05
	15002.4	3e-05
	15002.5	3.3e-05
	15002.6	3.5e-05
	15002.7	3.6e-05
	15002.8	3.6e-05
	15002.9	3.6e-05
	15003	3.8e-05
	15003.1	4.2e-05
	15003.2	4.7e-05
	15003.3	5.1e-05
	15003.4	5.2e-05
	15003.5	5.1e-05
	15003.6	4.9e-05
	15003.7	4.8e-05
	15003.8	4.7e-05
	15003.9	4.5e-05
	15004	4e-05
	15004.1	3.4e-05
	15004.2	2.8e-05
	15004.3	2.5e-05
	15004.4	2.9e-05
	15004.5	3.9e-05
	15004.6	5.5e-05
	15004.7	7.1e-05
	15004.8	8.4e-05
	15004.9	8.9e-05
	15005	8.6e-05
	15005.1	7.9e-05
	15005.2	7.6e-05
	15005.3	7.9e-05
	15005.4	8.7e-05
	15005.5	9.7e-05
	15005.6	0.000106
	15005.7	0.000113
	15005.8	0.00012
	15005.9	0.000129
	15006	0.000136
	15006.1	0.000141
	15006.2	0.000142
	15006.3	0.000144
	15006.4	0.00015
	15006.5	0.000162
	15006.6	0.00018
	15006.7	0.000196
	15006.8	0.000208
	15006.9	0.000214
	15007	0.000217
	15007.1	0.000221
	15007.2	0.000231
	15007.3	0.00025
	15007.4	0.000279
	15007.5	0.000311
	15007.6	0.000337
	15007.7	0.000351
	15007.8	0.000353
	15007.9	0.000358
	15008	0.00038
	15008.1	0.00043
	15008.2	0.000499
	15008.3	0.00056
	15008.4	0.000591
	15008.5	0.000585
	15008.6	0.000552
	15008.7	0.000513
	15008.8	0.000484
	15008.9	0.000467
	15009	0.000456
	15009.1	0.00044
	15009.2	0.00042
	15009.3	0.000401
	15009.4	0.000388
	15009.5	0.000386
	15009.6	0.000398
	15009.7	0.000424
	15009.8	0.000459
	15009.9	0.000504
	15010	0.000556
	15010.1	0.000611
	15010.2	0.000654
	15010.3	0.000673
	15010.4	0.000664
	15010.5	0.000631
	15010.6	0.000584
	15010.7	0.000534
	15010.8	0.000489
	15010.9	0.000452
	15011	0.000427
	15011.1	0.000415
	15011.2	0.000427
	15011.3	0.000501
	15011.4	0.000741
	15011.5	0.001326
	15011.6	0.002445
	15011.7	0.004
	15011.8	0.005455
	15011.9	0.006089
	15012	0.005555
	15012.1	0.00414
	15012.2	0.002561
	15012.3	0.001386
	15012.4	0.000721
	15012.5	0.000445
	15012.6	0.000359
	15012.7	0.000342
	15012.8	0.000334
	15012.9	0.000316
	15013	0.000292
	15013.1	0.000268
	15013.2	0.000253
	15013.3	0.000254
	15013.4	0.000268
	15013.5	0.000289
	15013.6	0.000306
	15013.7	0.000309
	15013.8	0.000298
	15013.9	0.000277
	15014	0.000259
	15014.1	0.00025
	15014.2	0.000257
	15014.3	0.000277
	15014.4	0.000305
	15014.5	0.000336
	15014.6	0.000366
	15014.7	0.000393
	15014.8	0.000417
	15014.9	0.000438
	15015	0.000453
	15015.1	0.000461
	15015.2	0.000466
	15015.3	0.000478
	15015.4	0.000509
	15015.5	0.000567
	15015.6	0.000641
	15015.7	0.0007
	15015.8	0.000709
	15015.9	0.000662
	15016	0.000588
	15016.1	0.000523
	15016.2	0.000493
	15016.3	0.00049
	15016.4	0.000493
	15016.5	0.000484
	15016.6	0.000458
	15016.7	0.000423
	15016.8	0.000392
	15016.9	0.000375
	15017	0.000384
	15017.1	0.000425
	15017.2	0.000493
	15017.3	0.000567
	15017.4	0.000617
	15017.5	0.000627
	15017.6	0.000603
	15017.7	0.000569
	15017.8	0.000546
	15017.9	0.000535
	15018	0.000521
	15018.1	0.000494
	15018.2	0.00046
	15018.3	0.00044
	15018.4	0.000446
	15018.5	0.000481
	15018.6	0.000531
	15018.7	0.000577
	15018.8	0.000597
	15018.9	0.000584
	15019	0.000542
	15019.1	0.000488
	15019.2	0.000442
	15019.3	0.000419
	15019.4	0.000417
	15019.5	0.000426
	15019.6	0.000438
	15019.7	0.000448
	15019.8	0.000453
	15019.9	0.000459
	15020	0.00047
	15020.1	0.000489
	15020.2	0.00051
	15020.3	0.000523
	15020.4	0.000522
	15020.5	0.000509
	15020.6	0.000494
	15020.7	0.000487
	15020.8	0.000488
	15020.9	0.000493
	15021	0.00049
	15021.1	0.000477
	15021.2	0.000458
	15021.3	0.000452
	15021.4	0.000471
	15021.5	0.000519
	15021.6	0.000582
	15021.7	0.000635
	15021.8	0.000649
	15021.9	0.000619
	15022	0.000558
	15022.1	0.000493
	15022.2	0.000445
	15022.3	0.000424
	15022.4	0.000427
	15022.5	0.000447
	15022.6	0.000472
	15022.7	0.00049
	15022.8	0.000494
	15022.9	0.000484
	15023	0.000468
	15023.1	0.000453
	15023.2	0.000441
	15023.3	0.000427
	15023.4	0.000407
	15023.5	0.000378
	15023.6	0.000345
	15023.7	0.000317
	15023.8	0.000305
	15023.9	0.000318
	15024	0.000358
	15024.1	0.000423
	15024.2	0.000501
	15024.3	0.000577
	15024.4	0.000642
	15024.5	0.000694
	15024.6	0.000736
	15024.7	0.000769
	15024.8	0.000792
	15024.9	0.000805
	15025	0.000812
	15025.1	0.000815
	15025.2	0.000819
	15025.3	0.000821
	15025.4	0.000817
	15025.5	0.000815
	15025.6	0.00086
	15025.7	0.001058
	15025.8	0.001632
	15025.9	0.003102
	15026	0.006433
	15026.1	0.013013
	15026.2	0.022998
	15026.3	0.034006
	15026.4	0.042313
	15026.5	0.044143
	15026.6	0.038478
	15026.7	0.02797
	15026.8	0.017104
	15026.9	0.009004
	15027	0.004348
	15027.1	0.002265
	15027.2	0.001541
	15027.3	0.001326
	15027.4	0.001219
	15027.5	0.001119
	15027.6	0.001025
	15027.7	0.000961
	15027.8	0.00094
	15027.9	0.00095
	15028	0.000961
	15028.1	0.000938
	15028.2	0.000866
	15028.3	0.000759
	15028.4	0.00065
	15028.5	0.000571
	15028.6	0.000529
	15028.7	0.000518
	15028.8	0.000526
	15028.9	0.000548
	15029	0.00059
	15029.1	0.000652
	15029.2	0.000722
	15029.3	0.000786
	15029.4	0.000838
	15029.5	0.000879
	15029.6	0.000913
	15029.7	0.000948
	15029.8	0.000993
	15029.9	0.001058
	15030	0.001148
	15030.1	0.001244
	15030.2	0.0013
	15030.3	0.001273
	15030.4	0.001157
	15030.5	0.000991
	15030.6	0.000833
	15030.7	0.000715
	15030.8	0.000639
	15030.9	0.000585
	15031	0.000535
	15031.1	0.000486
	15031.2	0.000442
	15031.3	0.000409
	15031.4	0.000387
	15031.5	0.000376
	15031.6	0.000381
	15031.7	0.000405
	15031.8	0.000452
	15031.9	0.00051
	15032	0.00056
	15032.1	0.000585
	15032.2	0.000575
	15032.3	0.000537
	15032.4	0.000484
	15032.5	0.000429
	15032.6	0.000382
	15032.7	0.000354
	15032.8	0.000347
	15032.9	0.000358
	15033	0.000381
	15033.1	0.000403
	15033.2	0.000417
	15033.3	0.000415
	15033.4	0.000403
	15033.5	0.000397
	15033.6	0.000436
	15033.7	0.000574
	15033.8	0.000858
	15033.9	0.00127
	15034	0.001686
	15034.1	0.001921
	15034.2	0.001849
	15034.3	0.001521
	15034.4	0.001088
	15034.5	0.000698
	15034.6	0.000435
	15034.7	0.000301
	15034.8	0.000264
	15034.9	0.000277
	15035	0.000314
	15035.1	0.000358
	15035.2	0.000393
	15035.3	0.000408
	15035.4	0.000403
	15035.5	0.000389
	15035.6	0.000381
	15035.7	0.000392
	15035.8	0.000421
	15035.9	0.000462
	15036	0.000499
	15036.1	0.000521
	15036.2	0.00053
	15036.3	0.00055
	15036.4	0.00061
	15036.5	0.000723
	15036.6	0.000868
	15036.7	0.000989
	15036.8	0.001036
	15036.9	0.001002
	15037	0.00093
	15037.1	0.000872
	15037.2	0.000863
	15037.3	0.000897
	15037.4	0.000946
	15037.5	0.000975
	15037.6	0.000968
	15037.7	0.000933
	15037.8	0.000893
	15037.9	0.000866
	15038	0.000856
	15038.1	0.000849
	15038.2	0.000827
	15038.3	0.000775
	15038.4	0.000698
	15038.5	0.000618
	15038.6	0.000559
	15038.7	0.000538
	15038.8	0.000547
	15038.9	0.000566
	15039	0.000576
	15039.1	0.00057
	15039.2	0.000557
	15039.3	0.000554
	15039.4	0.000589
	15039.5	0.000677
	15039.6	0.000813
	15039.7	0.000951
	15039.8	0.001039
	15039.9	0.001062
	15040	0.00106
	15040.1	0.001109
	15040.2	0.001257
	15040.3	0.001474
	15040.4	0.001674
	15040.5	0.001754
	15040.6	0.001669
	15040.7	0.001456
	15040.8	0.001219
	15040.9	0.001038
	15041	0.00095
	15041.1	0.000933
	15041.2	0.000938
	15041.3	0.000926
	15041.4	0.000888
	15041.5	0.000849
	15041.6	0.000852
	15041.7	0.000939
	15041.8	0.001113
	15041.9	0.001324
	15042	0.001488
	15042.1	0.001525
	15042.2	0.001419
	15042.3	0.001224
	15042.4	0.00103
	15042.5	0.000906
	15042.6	0.000865
	15042.7	0.000876
	15042.8	0.000894
	15042.9	0.000895
	15043	0.000882
	15043.1	0.000883
	15043.2	0.000926
	15043.3	0.001027
	15043.4	0.001171
	15043.5	0.001305
	15043.6	0.001365
	15043.7	0.001312
	15043.8	0.001174
	15043.9	0.001015
	15044	0.000895
	15044.1	0.000841
	15044.2	0.000845
	15044.3	0.000878
	15044.4	0.000911
	15044.5	0.000934
	15044.6	0.00095
	15044.7	0.000973
	15044.8	0.001016
	15044.9	0.001079
	15045	0.001145
	15045.1	0.001183
	15045.2	0.001162
	15045.3	0.001077
	15045.4	0.000951
	15045.5	0.000817
	15045.6	0.000699
	15045.7	0.000605
	15045.8	0.000533
	15045.9	0.000472
	15046	0.000417
	15046.1	0.000365
	15046.2	0.000322
	15046.3	0.000294
	15046.4	0.000284
	15046.5	0.000288
	15046.6	0.000299
	15046.7	0.000306
	15046.8	0.000304
	15046.9	0.000296
	15047	0.00029
	15047.1	0.000295
	15047.2	0.000313
	15047.3	0.000338
	15047.4	0.000356
	15047.5	0.000362
	15047.6	0.00036
	15047.7	0.000366
	15047.8	0.000392
	15047.9	0.000433
	15048	0.000474
	15048.1	0.000497
	15048.2	0.000499
	15048.3	0.000499
	15048.4	0.000517
	15048.5	0.000565
	15048.6	0.000639
	15048.7	0.000722
	15048.8	0.000802
	15048.9	0.000908
	15049	0.00115
	15049.1	0.001794
	15049.2	0.003228
	15049.3	0.005652
	15049.4	0.008697
	15049.5	0.011096
	15049.6	0.01162
	15049.7	0.009975
	15049.8	0.007151
	15049.9	0.004395
	15050	0.00248
	15050.1	0.001437
	15050.2	0.000973
	15050.3	0.000771
	15050.4	0.000652
	15050.5	0.000555
	15050.6	0.000482
	15050.7	0.000447
	15050.8	0.000448
	15050.9	0.000471
	15051	0.000497
	15051.1	0.000507
	15051.2	0.00049
	15051.3	0.000452
	15051.4	0.000411
	15051.5	0.000389
	15051.6	0.000391
	15051.7	0.00041
	15051.8	0.000426
	15051.9	0.000425
	15052	0.000412
	15052.1	0.0004
	15052.2	0.000405
	15052.3	0.00043
	15052.4	0.000471
	15052.5	0.000519
	15052.6	0.000572
	15052.7	0.000629
	15052.8	0.00068
	15052.9	0.000718
	15053	0.000734
	15053.1	0.000724
	15053.2	0.000682
	15053.3	0.000613
	15053.4	0.000529
	15053.5	0.00045
	15053.6	0.000387
	15053.7	0.000346
	15053.8	0.000326
	15053.9	0.000323
	15054	0.00033
	15054.1	0.000334
	15054.2	0.000327
	15054.3	0.000309
	15054.4	0.000286
	15054.5	0.000271
	15054.6	0.00027
	15054.7	0.000285
	15054.8	0.000307
	15054.9	0.000324
	15055	0.00033
	15055.1	0.000331
	15055.2	0.000344
	15055.3	0.000382
	15055.4	0.000446
	15055.5	0.000521
	15055.6	0.000591
	15055.7	0.000657
	15055.8	0.000742
	15055.9	0.000885
	15056	0.001094
	15056.1	0.001325
	15056.2	0.001473
	15056.3	0.00145
	15056.4	0.00126
	15056.5	0.001001
	15056.6	0.000793
	15056.7	0.000707
	15056.8	0.00073
	15056.9	0.000789
	15057	0.000814
	15057.1	0.000767
	15057.2	0.000661
	15057.3	0.000532
	15057.4	0.000415
	15057.5	0.000335
	15057.6	0.000298
	15057.7	0.000302
	15057.8	0.000336
	15057.9	0.000379
	15058	0.000415
	15058.1	0.000433
	15058.2	0.000434
	15058.3	0.000431
	15058.4	0.000433
	15058.5	0.000441
	15058.6	0.00045
	15058.7	0.000454
	15058.8	0.000453
	15058.9	0.000454
	15059	0.000466
	15059.1	0.000492
	15059.2	0.000529
	15059.3	0.000569
	15059.4	0.000598
	15059.5	0.000606
	15059.6	0.000585
	15059.7	0.000539
	15059.8	0.000487
	15059.9	0.000448
	15060	0.000431
	15060.1	0.000433
	15060.2	0.000442
	15060.3	0.000446
	15060.4	0.000435
	15060.5	0.000409
	15060.6	0.000376
	15060.7	0.000344
	15060.8	0.000317
	15060.9	0.000294
	15061	0.000272
	15061.1	0.000249
	15061.2	0.000234
	15061.3	0.000239
	15061.4	0.000265
	15061.5	0.000299
	15061.6	0.000321
	15061.7	0.000318
	15061.8	0.000295
	15061.9	0.000266
	15062	0.000249
	15062.1	0.000247
	15062.2	0.000252
	15062.3	0.00025
	15062.4	0.00023
	15062.5	0.000195
	15062.6	0.000154
	15062.7	0.000122
	15062.8	0.000104
	15062.9	9.7e-05
	15063	9.5e-05
	15063.1	9.3e-05
	15063.2	8.7e-05
	15063.3	7.8e-05
	15063.4	7e-05
	15063.5	6.3e-05
	15063.6	6e-05
	15063.7	6e-05
	15063.8	6.1e-05
	15063.9	6.2e-05
	15064	6.1e-05
	15064.1	6e-05
	15064.2	6.3e-05
	15064.3	6.9e-05
	15064.4	7.6e-05
	15064.5	8.1e-05
	15064.6	8.1e-05
	15064.7	7.6e-05
	15064.8	6.9e-05
	15064.9	6.1e-05
	15065	5.6e-05
	15065.1	5.2e-05
	15065.2	4.9e-05
	15065.3	4.7e-05
	15065.4	4.6e-05
	15065.5	4.7e-05
	15065.6	4.8e-05
	15065.7	5.2e-05
	15065.8	5.8e-05
	15065.9	6.7e-05
	15066	7.5e-05
	15066.1	8e-05
	15066.2	8e-05
	15066.3	7.5e-05
	15066.4	6.6e-05
	15066.5	5.8e-05
	15066.6	5.4e-05
	15066.7	5.4e-05
	15066.8	5.7e-05
	15066.9	6e-05
	15067	6.2e-05
	15067.1	6.2e-05
	15067.2	6.4e-05
	15067.3	6.6e-05
	15067.4	6.9e-05
	15067.5	7.2e-05
	15067.6	7.2e-05
	15067.7	6.8e-05
	15067.8	6.1e-05
	15067.9	5.3e-05
	15068	4.7e-05
	15068.1	4.2e-05
	15068.2	4e-05
	15068.3	3.8e-05
	15068.4	3.7e-05
	15068.5	3.7e-05
	15068.6	4e-05
	15068.7	4.8e-05
	15068.8	5.9e-05
	15068.9	7.1e-05
	15069	8.1e-05
	15069.1	8.7e-05
	15069.2	8.8e-05
	15069.3	8.5e-05
	15069.4	8.3e-05
	15069.5	8.4e-05
	15069.6	9e-05
	15069.7	0.000101
	15069.8	0.000113
	15069.9	0.000123
	15070	0.000128
	15070.1	0.000129
	15070.2	0.000129
	15070.3	0.000132
	15070.4	0.000137
	15070.5	0.000142
	15070.6	0.000146
	15070.7	0.000151
	15070.8	0.000159
	15070.9	0.000169
	15071	0.000181
	15071.1	0.000193
	15071.2	0.000205
	15071.3	0.000216
	15071.4	0.000223
	15071.5	0.000226
	15071.6	0.000231
	15071.7	0.000241
	15071.8	0.000261
	15071.9	0.00029
	15072	0.000322
	15072.1	0.000358
	15072.2	0.00042
	15072.3	0.000551
	15072.4	0.000797
	15072.5	0.00117
	15072.6	0.001611
	15072.7	0.001975
	15072.8	0.002104
	15072.9	0.001938
	15073	0.001553
	15073.1	0.001113
	15073.2	0.000769
	15073.3	0.000594
	15073.4	0.00055
	15073.5	0.000567
	15073.6	0.000584
	15073.7	0.000568
	15073.8	0.000523
	15073.9	0.000471
	15074	0.000439
	15074.1	0.000438
	15074.2	0.00046
	15074.3	0.000481
	15074.4	0.000485
	15074.5	0.000471
	15074.6	0.000454
	15074.7	0.000446
	15074.8	0.000449
	15074.9	0.000457
	15075	0.000458
	15075.1	0.000447
	15075.2	0.000429
	15075.3	0.000411
	15075.4	0.000406
	15075.5	0.000421
	15075.6	0.00046
	15075.7	0.000514
	15075.8	0.00057
	15075.9	0.000618
	15076	0.000654
	15076.1	0.000678
	15076.2	0.000686
	15076.3	0.000681
	15076.4	0.000671
	15076.5	0.000666
	15076.6	0.000671
	15076.7	0.000684
	15076.8	0.000696
	15076.9	0.0007
	15077	0.000697
	15077.1	0.000695
	15077.2	0.000702
	15077.3	0.000718
	15077.4	0.000736
	15077.5	0.000744
	15077.6	0.000728
	15077.7	0.000685
	15077.8	0.000622
	15077.9	0.000551
	15078	0.000487
	15078.1	0.000445
	15078.2	0.000427
	15078.3	0.000421
	15078.4	0.000405
	15078.5	0.00037
	15078.6	0.000322
	15078.7	0.00028
	15078.8	0.000259
	15078.9	0.000265
	15079	0.00029
	15079.1	0.000322
	15079.2	0.000354
	15079.3	0.000385
	15079.4	0.000414
	15079.5	0.000438
	15079.6	0.000452
	15079.7	0.000457
	15079.8	0.000455
	15079.9	0.000451
	15080	0.000444
	15080.1	0.000433
	15080.2	0.000415
	15080.3	0.000389
	15080.4	0.00036
	15080.5	0.000331
	15080.6	0.000308
	15080.7	0.000295
	15080.8	0.000296
	15080.9	0.000313
	15081	0.000337
	15081.1	0.00036
	15081.2	0.000375
	15081.3	0.000379
	15081.4	0.000378
	15081.5	0.000375
	15081.6	0.000371
	15081.7	0.000362
	15081.8	0.000345
	15081.9	0.000324
	15082	0.00031
	15082.1	0.000316
	15082.2	0.000351
	15082.3	0.000412
	15082.4	0.00049
	15082.5	0.000575
	15082.6	0.000659
	15082.7	0.000727
	15082.8	0.000765
	15082.9	0.000772
	15083	0.000754
	15083.1	0.000727
	15083.2	0.000704
	15083.3	0.000688
	15083.4	0.000674
	15083.5	0.000649
	15083.6	0.00061
	15083.7	0.000567
	15083.8	0.000536
	15083.9	0.000536
	15084	0.000568
	15084.1	0.000625
	15084.2	0.000691
	15084.3	0.000752
	15084.4	0.000797
	15084.5	0.000818
	15084.6	0.000819
	15084.7	0.000815
	15084.8	0.00083
	15084.9	0.000879
	15085	0.000962
	15085.1	0.00106
	15085.2	0.001136
	15085.3	0.001161
	15085.4	0.001126
	15085.5	0.001046
	15085.6	0.000949
	15085.7	0.00086
	15085.8	0.000799
	15085.9	0.000778
	15086	0.000803
	15086.1	0.000873
	15086.2	0.000967
	15086.3	0.001053
	15086.4	0.001096
	15086.5	0.00109
	15086.6	0.001056
	15086.7	0.001035
	15086.8	0.001046
	15086.9	0.001068
	15087	0.001062
	15087.1	0.001006
	15087.2	0.000913
	15087.3	0.000823
	15087.4	0.000771
	15087.5	0.000773
	15087.6	0.000817
	15087.7	0.000876
	15087.8	0.00092
	15087.9	0.000937
	15088	0.000934
	15088.1	0.000923
	15088.2	0.000903
	15088.3	0.000866
	15088.4	0.000802
	15088.5	0.000715
	15088.6	0.000619
	15088.7	0.000535
	15088.8	0.000477
	15088.9	0.000447
	15089	0.000439
	15089.1	0.000438
	15089.2	0.000432
	15089.3	0.000418
	15089.4	0.000401
	15089.5	0.000389
	15089.6	0.000388
	15089.7	0.000401
	15089.8	0.000427
	15089.9	0.000464
	15090	0.000504
	15090.1	0.000542
	15090.2	0.000564
	15090.3	0.000567
	15090.4	0.000552
	15090.5	0.00053
	15090.6	0.00051
	15090.7	0.000503
	15090.8	0.000509
	15090.9	0.000521
	15091	0.000533
	15091.1	0.00054
	15091.2	0.00054
	15091.3	0.000531
	15091.4	0.000513
	15091.5	0.000488
	15091.6	0.000459
	15091.7	0.000434
	15091.8	0.000422
	15091.9	0.000431
	15092	0.00046
	15092.1	0.000499
	15092.2	0.000534
	15092.3	0.000559
	15092.4	0.000579
	15092.5	0.000602
	15092.6	0.000635
	15092.7	0.00067
	15092.8	0.000689
	15092.9	0.000679
	15093	0.000642
	15093.1	0.000591
	15093.2	0.000541
	15093.3	0.000508
	15093.4	0.000494
	15093.5	0.000498
	15093.6	0.000514
	15093.7	0.000533
	15093.8	0.00055
	15093.9	0.000562
	15094	0.000576
	15094.1	0.000599
	15094.2	0.000639
	15094.3	0.000694
	15094.4	0.000753
	15094.5	0.000797
	15094.6	0.000818
	15094.7	0.000828
	15094.8	0.000849
	15094.9	0.000893
	15095	0.00095
	15095.1	0.000997
	15095.2	0.001024
	15095.3	0.001046
	15095.4	0.001101
	15095.5	0.001217
	15095.6	0.001387
	15095.7	0.001566
	15095.8	0.001681
	15095.9	0.00169
	15096	0.001585
	15096.1	0.001389
	15096.2	0.001154
	15096.3	0.000938
	15096.4	0.000783
	15096.5	0.000704
	15096.6	0.0007
	15096.7	0.00074
	15096.8	0.000783
	15096.9	0.000799
	15097	0.000782
	15097.1	0.000748
	15097.2	0.000718
	15097.3	0.000704
	15097.4	0.000705
	15097.5	0.000711
	15097.6	0.000715
	15097.7	0.000715
	15097.8	0.000715
	15097.9	0.000723
	15098	0.000747
	15098.1	0.000785
	15098.2	0.000827
	15098.3	0.000865
	15098.4	0.000891
	15098.5	0.000897
	15098.6	0.000882
	15098.7	0.000851
	15098.8	0.000816
	15098.9	0.000802
	15099	0.000856
	15099.1	0.001036
	15099.2	0.001369
	15099.3	0.001777
	15099.4	0.002115
	15099.5	0.002211
	15099.6	0.002004
	15099.7	0.001585
	15099.8	0.001133
	15099.9	0.000783
	15100	0.000572
	15100.1	0.000467
	15100.2	0.000424
	15100.3	0.000407
	15100.4	0.000405
	15100.5	0.000419
	15100.6	0.000449
	15100.7	0.000484
	15100.8	0.000505
	15100.9	0.000496
	15101	0.000463
	15101.1	0.000421
	15101.2	0.00039
	15101.3	0.000372
	15101.4	0.000364
	15101.5	0.000359
	15101.6	0.000353
	15101.7	0.000348
	15101.8	0.00034
	15101.9	0.000325
	15102	0.000303
	15102.1	0.000278
	15102.2	0.000253
	15102.3	0.000231
	15102.4	0.000212
	15102.5	0.000192
	15102.6	0.000171
	15102.7	0.00015
	15102.8	0.00013
	15102.9	0.000111
	15103	9.3e-05
	15103.1	7.9e-05
	15103.2	7e-05
	15103.3	6.7e-05
	15103.4	7e-05
	15103.5	7.4e-05
	15103.6	7.8e-05
	15103.7	8e-05
	15103.8	8.1e-05
	15103.9	8.3e-05
	15104	8.6e-05
	15104.1	9.2e-05
	15104.2	0.000102
	15104.3	0.000115
	15104.4	0.000129
	15104.5	0.000141
	15104.6	0.000151
	15104.7	0.000163
	15104.8	0.000178
	15104.9	0.000195
	15105	0.000214
	15105.1	0.000233
	15105.2	0.000248
	15105.3	0.000256
	15105.4	0.000254
	15105.5	0.000242
	15105.6	0.000223
	15105.7	0.000204
	15105.8	0.000187
	15105.9	0.000175
	15106	0.000167
	15106.1	0.000163
	15106.2	0.000163
	15106.3	0.000171
	15106.4	0.00019
	15106.5	0.000219
	15106.6	0.00025
	15106.7	0.000273
	15106.8	0.000278
	15106.9	0.000265
	15107	0.000244
	15107.1	0.000224
	15107.2	0.000213
	15107.3	0.000213
	15107.4	0.000223
	15107.5	0.000237
	15107.6	0.00025
	15107.7	0.000256
	15107.8	0.000258
	15107.9	0.000263
	15108	0.000278
	15108.1	0.000304
	15108.2	0.000334
	15108.3	0.000357
	15108.4	0.000367
	15108.5	0.000369
	15108.6	0.000371
	15108.7	0.000378
	15108.8	0.000387
	15108.9	0.000387
	15109	0.000372
	15109.1	0.000349
	15109.2	0.000339
	15109.3	0.000368
	15109.4	0.000447
	15109.5	0.000563
	15109.6	0.000681
	15109.7	0.000761
	15109.8	0.000782
	15109.9	0.000752
	15110	0.000699
	15110.1	0.000649
	15110.2	0.00062
	15110.3	0.000621
	15110.4	0.000648
	15110.5	0.000692
	15110.6	0.000743
	15110.7	0.000786
	15110.8	0.000811
	15110.9	0.00081
	15111	0.000786
	15111.1	0.000743
	15111.2	0.000687
	15111.3	0.000625
	15111.4	0.000563
	15111.5	0.000511
	15111.6	0.000485
	15111.7	0.00049
	15111.8	0.000523
	15111.9	0.000569
	15112	0.000611
	15112.1	0.000642
	15112.2	0.000664
	15112.3	0.000681
	15112.4	0.000698
	15112.5	0.000707
	15112.6	0.0007
	15112.7	0.000676
	15112.8	0.00065
	15112.9	0.000641
	15113	0.000659
	15113.1	0.000698
	15113.2	0.000742
	15113.3	0.000775
	15113.4	0.000787
	15113.5	0.000786
	15113.6	0.000791
	15113.7	0.00083
	15113.8	0.000919
	15113.9	0.001059
	15114	0.001225
	15114.1	0.001374
	15114.2	0.001456
	15114.3	0.001444
	15114.4	0.001347
	15114.5	0.001202
	15114.6	0.00105
	15114.7	0.000916
	15114.8	0.000811
	15114.9	0.000733
	15115	0.000677
	15115.1	0.000642
	15115.2	0.000627
	15115.3	0.000633
	15115.4	0.000656
	15115.5	0.000691
	15115.6	0.000725
	15115.7	0.000749
	15115.8	0.000761
	15115.9	0.000773
	15116	0.000793
	15116.1	0.000814
	15116.2	0.000819
	15116.3	0.000797
	15116.4	0.000751
	15116.5	0.000698
	15116.6	0.000662
	15116.7	0.000662
	15116.8	0.000702
	15116.9	0.000772
	15117	0.00085
	15117.1	0.000911
	15117.2	0.00094
	15117.3	0.000939
	15117.4	0.000935
	15117.5	0.000955
	15117.6	0.001017
	15117.7	0.001108
	15117.8	0.001204
	15117.9	0.00129
	15118	0.001356
	15118.1	0.0014
	15118.2	0.001424
	15118.3	0.00144
	15118.4	0.00146
	15118.5	0.001483
	15118.6	0.00148
	15118.7	0.001422
	15118.8	0.001309
	15118.9	0.00118
	15119	0.001082
	15119.1	0.001038
	15119.2	0.00104
	15119.3	0.001066
	15119.4	0.001096
	15119.5	0.001122
	15119.6	0.00115
	15119.7	0.001188
	15119.8	0.001241
	15119.9	0.001312
	15120	0.001392
	15120.1	0.001462
	15120.2	0.001499
	15120.3	0.001495
	15120.4	0.001459
	15120.5	0.001409
	15120.6	0.00137
	15120.7	0.001364
	15120.8	0.00141
	15120.9	0.001501
	15121	0.001606
	15121.1	0.001685
	15121.2	0.001717
	15121.3	0.001725
	15121.4	0.001751
	15121.5	0.001833
	15121.6	0.001968
	15121.7	0.00211
	15121.8	0.002198
	15121.9	0.002225
	15122	0.002272
	15122.1	0.002477
	15122.2	0.002934
	15122.3	0.003583
	15122.4	0.004207
	15122.5	0.004536
	15122.6	0.004407
	15122.7	0.003868
	15122.8	0.003145
	15122.9	0.002472
	15123	0.001978
	15123.1	0.001642
	15123.2	0.001398
	15123.3	0.001186
	15123.4	0.000993
	15123.5	0.000847
	15123.6	0.000777
	15123.7	0.000798
	15123.8	0.000891
	15123.9	0.001018
	15124	0.001141
	15124.1	0.001245
	15124.2	0.001344
	15124.3	0.001454
	15124.4	0.001559
	15124.5	0.001618
	15124.6	0.001589
	15124.7	0.001474
	15124.8	0.001321
	15124.9	0.001189
	15125	0.001133
	15125.1	0.001174
	15125.2	0.001289
	15125.3	0.001403
	15125.4	0.001433
	15125.5	0.001341
	15125.6	0.001157
	15125.7	0.000957
	15125.8	0.000809
	15125.9	0.000732
	15126	0.000717
	15126.1	0.000739
	15126.2	0.000773
	15126.3	0.000803
	15126.4	0.000835
	15126.5	0.00089
	15126.6	0.000994
	15126.7	0.001143
	15126.8	0.001301
	15126.9	0.001421
	15127	0.001464
	15127.1	0.001426
	15127.2	0.00133
	15127.3	0.001226
	15127.4	0.001159
	15127.5	0.001159
	15127.6	0.001228
	15127.7	0.001337
	15127.8	0.001431
	15127.9	0.001454
	15128	0.001383
	15128.1	0.001251
	15128.2	0.001124
	15128.3	0.001053
	15128.4	0.001044
	15128.5	0.001077
	15128.6	0.001132
	15128.7	0.001192
	15128.8	0.001255
	15128.9	0.00133
	15129	0.001422
	15129.1	0.001519
	15129.2	0.001588
	15129.3	0.001594
	15129.4	0.001525
	15129.5	0.001417
	15129.6	0.001338
	15129.7	0.001347
	15129.8	0.001444
	15129.9	0.001572
	15130	0.001661
	15130.1	0.001669
	15130.2	0.001599
	15130.3	0.001497
	15130.4	0.001411
	15130.5	0.001362
	15130.6	0.001338
	15130.7	0.001305
	15130.8	0.00124
	15130.9	0.001143
	15131	0.001048
	15131.1	0.001001
	15131.2	0.001035
	15131.3	0.001157
	15131.4	0.001355
	15131.5	0.00161
	15131.6	0.001894
	15131.7	0.002149
	15131.8	0.002323
	15131.9	0.002396
	15132	0.002397
	15132.1	0.002378
	15132.2	0.002377
	15132.3	0.002391
	15132.4	0.002393
	15132.5	0.002368
	15132.6	0.002338
	15132.7	0.002332
	15132.8	0.002354
	15132.9	0.002367
	15133	0.002333
	15133.1	0.002243
	15133.2	0.002117
	15133.3	0.001981
	15133.4	0.001851
	15133.5	0.001737
	15133.6	0.001642
	15133.7	0.001565
	15133.8	0.001492
	15133.9	0.001406
	15134	0.001294
	15134.1	0.001166
	15134.2	0.00105
	15134.3	0.00097
	15134.4	0.000924
	15134.5	0.000894
	15134.6	0.00086
	15134.7	0.000816
	15134.8	0.000768
	15134.9	0.000729
	15135	0.000713
	15135.1	0.000728
	15135.2	0.000765
	15135.3	0.000808
	15135.4	0.000844
	15135.5	0.000877
	15135.6	0.00092
	15135.7	0.000987
	15135.8	0.001071
	15135.9	0.001154
	15136	0.001207
	15136.1	0.001222
	15136.2	0.001218
	15136.3	0.001233
	15136.4	0.001305
	15136.5	0.001462
	15136.6	0.001709
	15136.7	0.002008
	15136.8	0.002274
	15136.9	0.002427
	15137	0.002428
	15137.1	0.002311
	15137.2	0.002168
	15137.3	0.002067
	15137.4	0.002015
	15137.5	0.001969
	15137.6	0.001898
	15137.7	0.001815
	15137.8	0.00175
	15137.9	0.001717
	15138	0.001707
	15138.1	0.001695
	15138.2	0.001663
	15138.3	0.001608
	15138.4	0.001537
	15138.5	0.001461
	15138.6	0.001382
	15138.7	0.001309
	15138.8	0.001256
	15138.9	0.001236
	15139	0.001253
	15139.1	0.001299
	15139.2	0.001356
	15139.3	0.0014
	15139.4	0.001421
	15139.5	0.001419
	15139.6	0.001412
	15139.7	0.001431
	15139.8	0.001518
	15139.9	0.001729
	15140	0.002133
	15140.1	0.002771
	15140.2	0.003558
	15140.3	0.004292
	15140.4	0.004739
	15140.5	0.004729
	15140.6	0.004268
	15140.7	0.003554
	15140.8	0.002867
	15140.9	0.002383
	15141	0.00214
	15141.1	0.00208
	15141.2	0.002127
	15141.3	0.002206
	15141.4	0.002265
	15141.5	0.002276
	15141.6	0.002246
	15141.7	0.002205
	15141.8	0.002184
	15141.9	0.002177
	15142	0.002149
	15142.1	0.002055
	15142.2	0.001888
	15142.3	0.001686
	15142.4	0.001509
	15142.5	0.001403
	15142.6	0.001381
	15142.7	0.001424
	15142.8	0.001493
	15142.9	0.001553
	15143	0.001579
	15143.1	0.001566
	15143.2	0.001537
	15143.3	0.001522
	15143.4	0.001536
	15143.5	0.001573
	15143.6	0.001612
	15143.7	0.001632
	15143.8	0.001626
	15143.9	0.001607
	15144	0.001594
	15144.1	0.001601
	15144.2	0.001627
	15144.3	0.00166
	15144.4	0.001707
	15144.5	0.001789
	15144.6	0.00193
	15144.7	0.002121
	15144.8	0.002302
	15144.9	0.002396
	15145	0.002362
	15145.1	0.002229
	15145.2	0.002087
	15145.3	0.002036
	15145.4	0.002139
	15145.5	0.002388
	15145.6	0.002697
	15145.7	0.002906
	15145.8	0.002894
	15145.9	0.002654
	15146	0.002297
	15146.1	0.00198
	15146.2	0.00182
	15146.3	0.001846
	15146.4	0.002021
	15146.5	0.00227
	15146.6	0.002503
	15146.7	0.002622
	15146.8	0.002582
	15146.9	0.002414
	15147	0.002205
	15147.1	0.002042
	15147.2	0.001972
	15147.3	0.001969
	15147.4	0.001975
	15147.5	0.001946
	15147.6	0.001873
	15147.7	0.001782
	15147.8	0.001704
	15147.9	0.001646
	15148	0.00159
	15148.1	0.001524
	15148.2	0.001465
	15148.3	0.001448
	15148.4	0.001501
	15148.5	0.001622
	15148.6	0.001779
	15148.7	0.001913
	15148.8	0.001988
	15148.9	0.002018
	15149	0.00204
	15149.1	0.00207
	15149.2	0.002078
	15149.3	0.002024
	15149.4	0.001898
	15149.5	0.001739
	15149.6	0.001611
	15149.7	0.001561
	15149.8	0.001582
	15149.9	0.001621
	15150	0.001621
	15150.1	0.001562
	15150.2	0.001466
	15150.3	0.001385
	15150.4	0.001361
	15150.5	0.001416
	15150.6	0.001537
	15150.7	0.00169
	15150.8	0.001841
	15150.9	0.001981
	15151	0.002143
	15151.1	0.002387
	15151.2	0.00273
	15151.3	0.003069
	15151.4	0.003254
	15151.5	0.003155
	15151.6	0.002795
	15151.7	0.002327
	15151.8	0.001937
	15151.9	0.00171
	15152	0.001631
	15152.1	0.001648
	15152.2	0.00172
	15152.3	0.001811
	15152.4	0.001879
	15152.5	0.001879
	15152.6	0.001793
	15152.7	0.001653
	15152.8	0.001511
	15152.9	0.001403
	15153	0.00134
	15153.1	0.001309
	15153.2	0.0013
	15153.3	0.001305
	15153.4	0.001328
	15153.5	0.001368
	15153.6	0.001424
	15153.7	0.001504
	15153.8	0.00162
	15153.9	0.001775
	15154	0.00196
	15154.1	0.002144
	15154.2	0.002278
	15154.3	0.002324
	15154.4	0.002275
	15154.5	0.002151
	15154.6	0.001979
	15154.7	0.001792
	15154.8	0.00161
	15154.9	0.001442
	15155	0.00129
	15155.1	0.001155
	15155.2	0.001048
	15155.3	0.000975
	15155.4	0.000935
	15155.5	0.000921
	15155.6	0.000923
	15155.7	0.000935
	15155.8	0.000953
	15155.9	0.00098
	15156	0.001023
	15156.1	0.001093
	15156.2	0.001185
	15156.3	0.001281
	15156.4	0.001355
	15156.5	0.001388
	15156.6	0.001378
	15156.7	0.00135
	15156.8	0.001336
	15156.9	0.001354
	15157	0.001392
	15157.1	0.001423
	15157.2	0.001427
	15157.3	0.001409
	15157.4	0.0014
	15157.5	0.001434
	15157.6	0.001523
	15157.7	0.001635
	15157.8	0.001728
	15157.9	0.001775
	15158	0.001773
	15158.1	0.001732
	15158.2	0.001671
	15158.3	0.001624
	15158.4	0.001614
	15158.5	0.001638
	15158.6	0.001681
	15158.7	0.001732
	15158.8	0.001794
	15158.9	0.001872
	15159	0.001966
	15159.1	0.002062
	15159.2	0.002127
	15159.3	0.002133
	15159.4	0.002084
	15159.5	0.002005
	15159.6	0.001926
	15159.7	0.001868
	15159.8	0.001831
	15159.9	0.001792
	15160	0.001731
	15160.1	0.001638
	15160.2	0.001532
	15160.3	0.001433
	15160.4	0.001353
	15160.5	0.001285
	15160.6	0.001211
	15160.7	0.001119
	15160.8	0.001016
	15160.9	0.000922
	15161	0.000866
	15161.1	0.000881
	15161.2	0.000992
	15161.3	0.001199
	15161.4	0.001485
	15161.5	0.001811
	15161.6	0.002151
	15161.7	0.002485
	15161.8	0.002801
	15161.9	0.003081
	15162	0.003301
	15162.1	0.003458
	15162.2	0.003592
	15162.3	0.003769
	15162.4	0.004039
	15162.5	0.004396
	15162.6	0.004759
	15162.7	0.005006
	15162.8	0.005045
	15162.9	0.00488
	15163	0.004585
	15163.1	0.004302
	15163.2	0.004162
	15163.3	0.004219
	15163.4	0.00441
	15163.5	0.004596
	15163.6	0.004628
	15163.7	0.004425
	15163.8	0.004009
	15163.9	0.003488
	15164	0.002989
	15164.1	0.002613
	15164.2	0.002376
	15164.3	0.002221
	15164.4	0.002073
	15164.5	0.0019
	15164.6	0.001721
	15164.7	0.001584
	15164.8	0.001523
	15164.9	0.001539
	15165	0.00161
	15165.1	0.001714
	15165.2	0.001837
	15165.3	0.001965
	15165.4	0.002081
	15165.5	0.002177
	15165.6	0.002263
	15165.7	0.002351
	15165.8	0.002434
	15165.9	0.002495
	15166	0.002514
	15166.1	0.002479
	15166.2	0.002409
	15166.3	0.002371
	15166.4	0.00245
	15166.5	0.002693
	15166.6	0.003052
	15166.7	0.00338
	15166.8	0.003505
	15166.9	0.00337
	15167	0.003058
	15167.1	0.002723
	15167.2	0.002481
	15167.3	0.002337
	15167.4	0.002228
	15167.5	0.002107
	15167.6	0.00197
	15167.7	0.001854
	15167.8	0.0018
	15167.9	0.001808
	15168	0.001839
	15168.1	0.001843
	15168.2	0.00179
	15168.3	0.001685
	15168.4	0.00156
	15168.5	0.001456
	15168.6	0.001398
	15168.7	0.001372
	15168.8	0.001337
	15168.9	0.001268
	15169	0.001179
	15169.1	0.001122
	15169.2	0.001141
	15169.3	0.001238
	15169.4	0.001388
	15169.5	0.001555
	15169.6	0.001722
	15169.7	0.001879
	15169.8	0.002027
	15169.9	0.002158
	15170	0.002255
	15170.1	0.002297
	15170.2	0.002253
	15170.3	0.002102
	15170.4	0.001857
	15170.5	0.001574
	15170.6	0.001324
	15170.7	0.001173
	15170.8	0.001132
	15170.9	0.001168
	15171	0.001223
	15171.1	0.00124
	15171.2	0.001199
	15171.3	0.001137
	15171.4	0.001114
	15171.5	0.001162
	15171.6	0.001263
	15171.7	0.001365
	15171.8	0.001408
	15171.9	0.001366
	15172	0.001253
	15172.1	0.001118
	15172.2	0.001018
	15172.3	0.000991
	15172.4	0.001041
	15172.5	0.00114
	15172.6	0.001242
	15172.7	0.001304
	15172.8	0.001314
	15172.9	0.001302
	15173	0.001328
	15173.1	0.001439
	15173.2	0.001648
	15173.3	0.001912
	15173.4	0.002164
	15173.5	0.002347
	15173.6	0.00246
	15173.7	0.002549
	15173.8	0.002665
	15173.9	0.002811
	15174	0.002954
	15174.1	0.003054
	15174.2	0.003098
	15174.3	0.003107
	15174.4	0.003124
	15174.5	0.003198
	15174.6	0.003366
	15174.7	0.003634
	15174.8	0.003948
	15174.9	0.004179
	15175	0.004181
	15175.1	0.003895
	15175.2	0.003446
	15175.3	0.003065
	15175.4	0.002914
	15175.5	0.002992
	15175.6	0.003165
	15175.7	0.003249
	15175.8	0.003157
	15175.9	0.002942
	15176	0.002723
	15176.1	0.002569
	15176.2	0.002464
	15176.3	0.00235
	15176.4	0.002201
	15176.5	0.002055
	15176.6	0.001979
	15176.7	0.002036
	15176.8	0.002264
	15176.9	0.002645
	15177	0.003075
	15177.1	0.003386
	15177.2	0.003439
	15177.3	0.003242
	15177.4	0.002953
	15177.5	0.002773
	15177.6	0.002826
	15177.7	0.00311
	15177.8	0.003486
	15177.9	0.003771
	15178	0.00382
	15178.1	0.003616
	15178.2	0.003276
	15178.3	0.002968
	15178.4	0.002773
	15178.5	0.002669
	15178.6	0.002562
	15178.7	0.002361
	15178.8	0.002042
	15178.9	0.001666
	15179	0.001334
	15179.1	0.001124
	15179.2	0.00104
	15179.3	0.001019
	15179.4	0.00099
	15179.5	0.00092
	15179.6	0.000826
	15179.7	0.000751
	15179.8	0.000727
	15179.9	0.000753
	15180	0.000801
	15180.1	0.000841
	15180.2	0.000855
	15180.3	0.000852
	15180.4	0.000862
	15180.5	0.000925
	15180.6	0.001082
	15180.7	0.001347
	15180.8	0.00168
	15180.9	0.001999
	15181	0.002209
	15181.1	0.002291
	15181.2	0.002323
	15181.3	0.002435
	15181.4	0.002706
	15181.5	0.003099
	15181.6	0.003471
	15181.7	0.003646
	15181.8	0.003517
	15181.9	0.003118
	15182	0.002588
	15182.1	0.002091
	15182.2	0.001734
	15182.3	0.001518
	15182.4	0.001375
	15182.5	0.001247
	15182.6	0.001123
	15182.7	0.001036
	15182.8	0.001016
	15182.9	0.001052
	15183	0.001096
	15183.1	0.001093
	15183.2	0.001019
	15183.3	0.000897
	15183.4	0.00077
	15183.5	0.000681
	15183.6	0.000648
	15183.7	0.000669
	15183.8	0.00073
	15183.9	0.000809
	15184	0.000884
	15184.1	0.000939
	15184.2	0.000974
	15184.3	0.001006
	15184.4	0.00106
	15184.5	0.001152
	15184.6	0.001265
	15184.7	0.001359
	15184.8	0.001397
	15184.9	0.001367
	15185	0.0013
	15185.1	0.001251
	15185.2	0.001275
	15185.3	0.001387
	15185.4	0.001542
	15185.5	0.00166
	15185.6	0.00167
	15185.7	0.001563
	15185.8	0.001403
	15185.9	0.001269
	15186	0.001217
	15186.1	0.001242
	15186.2	0.001292
	15186.3	0.001316
	15186.4	0.001299
	15186.5	0.001282
	15186.6	0.001319
	15186.7	0.001424
	15186.8	0.001535
	15186.9	0.001566
	15187	0.001466
	15187.1	0.001265
	15187.2	0.001048
	15187.3	0.000887
	15187.4	0.000801
	15187.5	0.000769
	15187.6	0.00075
	15187.7	0.000714
	15187.8	0.000654
	15187.9	0.000584
	15188	0.000527
	15188.1	0.000504
	15188.2	0.000526
	15188.3	0.000585
	15188.4	0.000655
	15188.5	0.000707
	15188.6	0.000723
	15188.7	0.000711
	15188.8	0.000689
	15188.9	0.000674
	15189	0.000669
	15189.1	0.000667
	15189.2	0.000653
	15189.3	0.000618
	15189.4	0.000563
	15189.5	0.0005
	15189.6	0.00045
	15189.7	0.000427
	15189.8	0.00043
	15189.9	0.00045
	15190	0.00047
	15190.1	0.000476
	15190.2	0.000468
	15190.3	0.00046
	15190.4	0.000473
	15190.5	0.000513
	15190.6	0.000569
	15190.7	0.000611
	15190.8	0.000612
	15190.9	0.000573
	15191	0.000518
	15191.1	0.000485
	15191.2	0.000503
	15191.3	0.000574
	15191.4	0.000672
	15191.5	0.000756
	15191.6	0.000797
	15191.7	0.000785
	15191.8	0.000736
	15191.9	0.000676
	15192	0.000631
	15192.1	0.000612
	15192.2	0.000614
	15192.3	0.000624
	15192.4	0.000631
	15192.5	0.000639
	15192.6	0.000657
	15192.7	0.000692
	15192.8	0.000744
	15192.9	0.000803
	15193	0.000851
	15193.1	0.00087
	15193.2	0.000853
	15193.3	0.000803
	15193.4	0.000736
	15193.5	0.000673
	15193.6	0.000629
	15193.7	0.000606
	15193.8	0.000591
	15193.9	0.000577
	15194	0.000565
	15194.1	0.000564
	15194.2	0.000582
	15194.3	0.000614
	15194.4	0.000647
	15194.5	0.000662
	15194.6	0.00065
	15194.7	0.000616
	15194.8	0.00058
	15194.9	0.000562
	15195	0.000575
	15195.1	0.000617
	15195.2	0.000674
	15195.3	0.000724
	15195.4	0.000747
	15195.5	0.000734
	15195.6	0.000691
	15195.7	0.000638
	15195.8	0.000591
	15195.9	0.000555
	15196	0.000527
	15196.1	0.000502
	15196.2	0.000484
	15196.3	0.000482
	15196.4	0.000509
	15196.5	0.000569
	15196.6	0.000655
	15196.7	0.000748
	15196.8	0.000823
	15196.9	0.000863
	15197	0.000867
	15197.1	0.000848
	15197.2	0.00083
	15197.3	0.000829
	15197.4	0.000847
	15197.5	0.000865
	15197.6	0.000859
	15197.7	0.000815
	15197.8	0.000743
	15197.9	0.000667
	15198	0.000611
	15198.1	0.000587
	15198.2	0.000589
	15198.3	0.000602
	15198.4	0.000607
	15198.5	0.000593
	15198.6	0.000557
	15198.7	0.000514
	15198.8	0.000484
	15198.9	0.000474
	15199	0.000475
	15199.1	0.000467
	15199.2	0.000435
	15199.3	0.000382
	15199.4	0.000325
	15199.5	0.000286
	15199.6	0.000276
	15199.7	0.000291
[truncated: 98,003 more rows]

## Sheet: Fig. 2d
Fig. 2d
	Ubch7E3D2+-T	Ubch7-T
	18.703	0.481
	15.717	0.612
	16.275	0.793

## Sheet: Fig. 2e
Fig. 2e
	0 μM	1 μM	2 μM	3 μM	control
	98.8668	98.3018	93.7165	92.7402	4.92355
	98.7476	97.1411	94.6005	91.8312	5.51929
	97.6945	98.4556	93.6319	90.5879	5.08113
	101.88	98.8361	96.2609	93.7549	5.49239
	102.51	98.5478	95.4422	92.5777	4.87358
	100.3	98.1288	96.799	96.7106	5.79987

## Sheet: Fig. 3b
Fig. 3b
	Ubch7E2D1+-T	Ubch7E3D2+-T	Ubch7E4D3+-T	Ubch7E5D4+-T	Ubch7E6D5+-T
	6.558	12.944	33.861	15.636	11.789
	7.471	13.206	34.603	16.623	12.497
	8.604	10.669	31.949	17.888	10.759

## Sheet: Fig. 3c
Fig. 3c
	0.5	1.5	3.0	4.5	6.0	9.0
	10.742	27.254	38.226	53.378	66.083	80.158
	11.288	28.884	39.755	49.573	65.508	84.939
	11.499	28.505	38.07	49.755	64.957	78.712

## Sheet: Fig. 3d
Fig. 3d
	Ubch717+-T	Ubch786+-T	Ubch7137+-T
	32.27	30.151	30.063
	29.357	29.892	29.685
	30.61	28.716	31.142

## Sheet: Fig. 3f
Fig. 3f
	Distance(μM)	FITC	TAMRA	Hoechst
	0	3	43	1
	0.131926	8	41	4
	0.263852	15	43	0
	0.395778	6	33	0
	0.527704	6	41	0
	0.65963	0	42	0
	0.791556	4	29	0
	0.923482	0	34	0
	1.05541	0	38	0
	1.18733	5	39	0
	1.31926	5	39	0
	1.45119	0	39	0
	1.58311	3	54	0
	1.71504	0	39	0
	1.84696	1	49	0
	1.97889	0	50	0
	2.11082	0	37	0
	2.24274	6	63	0
	2.37467	14	52	0
	2.50659	19	54	0
	2.63852	39	66	0
	2.77045	50	70	0
	2.90237	15	47	0
	3.0343	20	61	0
	3.16622	15	82	0
	3.29815	16	69	0
	3.43008	0	70	0
	3.562	1	62	0
	3.69393	5	86	0
	3.82585	5	86	0
	3.95778	1	67	0
	4.08971	8	73	0
	4.22163	4	56	0
	4.35356	13	68	0
	4.48548	24	59	0
	4.61741	0	58	0
	4.74934	5	71	0
	4.88126	0	49	0
	5.01319	0	41	0
	5.14511	0	59	0
	5.27704	0	50	0
	5.40897	0	63	0
	5.54089	6	59	0
	5.67282	7	48	0
	5.80474	0	61	0
	5.93667	3	43	0
	6.0686	0	50	0
	6.20052	0	53	0
	6.33245	2	61	0
	6.46437	0	57	0
	6.5963	8	54	0
	6.72823	0	54	0
	6.86015	23	47	0
	6.99208	0	56	0
	7.124	0	53	0
	7.25593	0	49	0
	7.38786	0	70	0
	7.51978	0	70	0
	7.65171	1	55	0
	7.78363	0	50	0
	7.91556	0	57	0
	8.04749	0	69	0
	8.17941	2	49	0
	8.31134	4	69	1
	8.44327	0	60	6
	8.57519	0	44	24
	8.70712	2	40	39
	8.83904	6	69	19
	8.97097	1	55	33
	9.1029	0	76	33
	9.23482	15	62	37
	9.36675	0	78	30
	9.49867	17	61	29
	9.6306	18	83	48
	9.76253	2	51	49
	9.89445	42	86	64
	10.0264	14	68	86
	10.1583	37	73	73
	10.2902	3	64	67
	10.4222	41	70	46
	10.5541	10	91	52
	10.686	26	71	73
	10.8179	21	88	108
	10.9499	7	73	102
	11.0818	11	73	74
	11.2137	46	68	75
	11.3456	23	56	76
	11.4776	23	63	55
	11.6095	28	87	91
	11.7414	31	77	104
	11.8733	5	76	126
	12.0053	36	81	156
	12.1372	36	38	130
	12.2691	21	64	101
	12.401	35	73	98
	12.533	16	74	89
	12.6649	19	72	79
	12.7968	36	86	60
	12.9287	42	64	61
	13.0607	48	85	42
	13.1926	45	99	55
	13.3245	14	60	62
	13.4565	29	75	56
	13.5884	36	76	40
	13.7203	35	77	48
	13.8522	44	82	43
	13.9842	60	63	36
	14.1161	47	59	28
	14.248	40	70	25
	14.3799	75	76	32
	14.5119	51	97	24
	14.6438	37	102	39
	14.7757	43	93	42
	14.9076	32	83	39
	15.0396	46	90	34
	15.1715	65	89	70
	15.3034	73	83	76
	15.4353	32	85	93
	15.5673	23	71	138
	15.6992	39	85	130
	15.8311	20	65	132
	15.963	32	89	139
	16.095	3	64	145
	16.2269	44	88	122
	16.3588	41	77	97
	16.4908	24	70	77
	16.6227	24	70	77
	16.7546	61	79	62
	16.8865	37	68	62
	17.0185	38	70	49
	17.1504	31	83	43
	17.2823	35	75	63
	17.4142	57	71	39
	17.5462	66	89	35
	17.6781	40	84	34
	17.81	34	103	29
	17.9419	42	67	28
	18.0739	74	97	18
	18.2058	46	81	30
	18.3377	31	78	21
	18.4696	57	78	18
	18.6016	22	81	33
	18.7335	65	112	18
	18.8654	23	107	16
	18.9973	41	112	7
	19.1293	41	112	7
	19.2612	41	83	17
	19.3931	58	83	21
	19.5251	27	79	26
	19.657	57	72	23
	19.7889	47	71	20
	19.9208	28	89	28
	20.0528	58	97	56
	20.1847	13	87	28
	20.3166	33	109	32
	20.4485	47	76	20
	20.5805	28	59	10
	20.7124	11	80	7
	20.8443	29	89	19
	20.9762	32	84	7
	21.1082	41	86	16
	21.2401	26	78	27
	21.372	57	92	62
	21.5039	19	97	75
	21.6359	19	97	75
	21.7678	23	66	69
	21.8997	51	66	69
	22.0316	32	84	53
	22.1636	10	81	52
	22.2955	14	68	76
	22.4274	25	95	84
	22.5593	18	71	93
	22.6913	22	69	64
	22.8232	34	71	58
	22.9551	30	70	62
	23.0871	34	65	46
	23.219	13	66	65
	23.3509	12	78	59
	23.4828	37	56	66
	23.6148	10	71	49
	23.7467	4	59	33
	23.8786	2	79	38
	24.0105	20	69	9
	24.1425	20	69	9
	24.2744	12	82	12
	24.4063	30	86	12
	24.5382	15	77	28
	24.6702	6	78	37
	24.8021	9	78	26
	24.934	0	75	20
	25.0659	44	96	9
	25.1979	13	82	1
	25.3298	15	88	16
	25.4617	13	81	32
	25.5936	14	78	38
	25.7256	18	80	38
	25.8575	8	86	45
	25.9894	10	81	55
	26.1214	8	74	44
	26.2533	30	73	29
	26.3852	17	66	35
	26.5171	17	70	34
	26.6491	40	101	19
	26.781	43	71	43
	26.9129	31	77	12
	27.0448	8	83	13
	27.1768	19	80	6
	27.3087	8	59	4
	27.4406	27	85	10
	27.5725	36	79	20
	27.7045	23	85	30
	27.8364	0	62	39
	27.9683	24	97	37
	28.1002	11	87	32
	28.2322	15	88	28
	28.3641	9	66	31
	28.496	12	69	30
	28.6279	10	80	17
	28.7599	9	74	18
	28.8918	17	67	26
	29.0237	8	86	16
	29.1556	25	62	30
	29.2876	30	56	26
	29.4195	10	87	12
	29.5514	13	79	11
	29.6834	3	67	32
	29.8153	24	56	46
	29.9472	11	72	32
	30.0791	0	75	12
	30.2111	11	59	1
	30.343	7	57	0
	30.4749	5	47	0
	30.6068	0	66	0
	30.7388	0	85	0
	30.8707	1	33	0
	31.0026	2	46	0
	31.1345	0	67	0
	31.2665	0	78	0
	31.3984	4	53	0
	31.5303	1	48	0
	31.6622	0	68	0
	31.7942	0	72	0
	31.9261	0	50	0
	32.058	0	53	0
	32.1899	1	43	0
	32.3219	3	67	0
	32.4538	14	49	0
	32.5857	6	61	0
	32.7177	0	59	0
	32.8496	0	71	0
	32.9815	6	38	0
	33.1134	0	49	0
	33.2454	0	77	0
	33.3773	0	64	0
	33.5092	0	64	0
	33.6411	0	60	0
	33.7731	1	70	0
	33.905	0	69	0
	34.0369	0	60	0
	34.1688	2	62	0
	34.3008	1	76	0
	34.4327	0	76	0
	34.5646	0	72	0
	34.6965	0	58	0
	34.8285	0	55	0
	34.9604	4	62	0
	35.0923	0	65	0
	35.2242	0	47	0
	35.3562	0	44	0
	35.4881	0	42	0
	35.62	0	42	0
	35.752	0	68	0
	35.8839	0	61	0
	36.0158	0	37	0
	36.1477	3	35	0
	36.2797	0	57	0
	36.4116	11	39	0
	36.5435	0	70	0
	36.6754	0	59	0
	36.8074	0	52	0
	36.9393	0	52	0
	37.0712	2	41	0
	37.2031	3	53	0
	37.3351	0	53	0
	37.467	10	61	0
	37.5989	0	39	0
	37.7308	0	46	0
	37.8628	7	45	0
	37.9947	0	59	0
	38.1266	6	62	0
	38.2585	0	64	0
	38.3905	0	63	0
	38.5224	0	58	0
	38.6543	0	47	0
	38.7862	0	52	0
	38.9182	0	61	0
	39.0501	10	30	0
	39.182	0	53	0
	39.314	0	69	0
	39.4459	0	69	0
	39.5778	0	32	0
	39.7097	0	31	0
	39.8417	0	74	0
	39.9736	0	53	0
	40.1055	0	44	0
	40.2374	0	72	0
	40.3694	6	62	0
	40.5013	0	34	0
	40.6332	0	32	0
	40.7651	0	45	0
	40.8971	11	43	0
	41.029	1	48	0
	41.1609	0	55	0
	41.2928	0	38	0
	41.4248	3	37	0
	41.5567	2	46	0
	41.6886	0	46	0
	41.8205	11	50	0
	41.9525	11	50	0
	42.0844	0	31	0
	42.2163	0	42	0
	42.3483	8	47	0
	42.4802	2	20	0
	42.6121	2	48	0
	42.744	2	38	0
	42.876	0	35	0
	43.0079	3	57	0

## Sheet: Fig. 3g
Fig. 3g
	Wavelength	Ubch786C	Ubch786C+	Ubch786C+/GSH
	250	-0.90037	-0.46252	-0.43135
	249.8	-0.87584	-0.444	-0.41197
	249.6	-0.85278	-0.42627	-0.39418
	249.4	-0.83118	-0.40932	-0.37797
	249.2	-0.81105	-0.39316	-0.36336
	249	-0.79238	-0.37778	-0.35033
	248.8	-0.77517	-0.36318	-0.3389
	248.6	-0.75942	-0.34937	-0.32905
	248.4	-0.74514	-0.33634	-0.32079
	248.2	-0.73232	-0.32409	-0.31412
	248	-0.72096	-0.31263	-0.30904
	247.8	-0.71107	-0.30195	-0.30555
	247.6	-0.70264	-0.29206	-0.30365
	247.4	-0.69567	-0.28295	-0.30334
	247.2	-0.69016	-0.27462	-0.30462
	247	-0.68612	-0.26708	-0.30748
	246.8	-0.68354	-0.26032	-0.31194
	246.6	-0.68243	-0.25434	-0.31798
	246.4	-0.68277	-0.24915	-0.32561
	246.2	-0.68458	-0.24474	-0.33483
	246	-0.68785	-0.24112	-0.34565
	245.8	-0.69259	-0.23827	-0.35805
	245.6	-0.69879	-0.23622	-0.37204
	245.4	-0.70645	-0.23494	-0.38761
	245.2	-0.71558	-0.23445	-0.40478
	245	-0.72616	-0.23475	-0.42354
	244.8	-0.73821	-0.23582	-0.44388
	244.6	-0.75173	-0.23769	-0.46582
	244.4	-0.7667	-0.24033	-0.48934
	244.2	-0.78314	-0.24376	-0.51445
	244	-0.80105	-0.24797	-0.54115
	243.8	-0.81911	-0.25271	-0.57636
	243.6	-0.83843	-0.25957	-0.61374
	243.4	-0.85961	-0.2703	-0.65222
	243.2	-0.88223	-0.27974	-0.69114
	243	-0.90506	-0.28844	-0.72921
	242.8	-0.92942	-0.2985	-0.76898
	242.6	-0.95625	-0.30899	-0.80972
	242.4	-0.98424	-0.32028	-0.84993
	242.2	-1.01335	-0.33291	-0.89215
	242	-1.04256	-0.34251	-0.93322
	241.8	-1.07168	-0.35053	-0.97359
	241.6	-1.10593	-0.36333	-1.01529
	241.4	-1.1442	-0.37619	-1.06048
	241.2	-1.18452	-0.38949	-1.10617
	241	-1.22642	-0.4037	-1.15464
	240.8	-1.27129	-0.41764	-1.20547
	240.6	-1.31747	-0.43434	-1.25777
	240.4	-1.36366	-0.45155	-1.30762
	240.2	-1.41108	-0.4695	-1.35944
	240	-1.46215	-0.49004	-1.41361
	239.8	-1.51528	-0.50929	-1.46716
	239.6	-1.5688	-0.52939	-1.5199
	239.4	-1.62259	-0.55074	-1.57346
	239.2	-1.67814	-0.57437	-1.62737
	239	-1.73543	-0.60107	-1.68192
	238.8	-1.79399	-0.62943	-1.73482
	238.6	-1.85201	-0.65565	-1.78779
	238.4	-1.91288	-0.68445	-1.84342
	238.2	-1.97901	-0.71476	-1.90011
	238	-2.0462	-0.74538	-1.95709
	237.8	-2.11463	-0.77922	-2.01872
	237.6	-2.1844	-0.81654	-2.08052
	237.4	-2.25602	-0.85427	-2.14332
	237.2	-2.32776	-0.89307	-2.20391
	237	-2.39852	-0.93066	-2.26257
	236.8	-2.4707	-0.96799	-2.32121
	236.6	-2.54578	-1.00373	-2.38027
	236.4	-2.62399	-1.04055	-2.44253
	236.2	-2.70152	-1.08195	-2.50607
	236	-2.78004	-1.12286	-2.56838
	235.8	-2.86087	-1.16315	-2.63101
	235.6	-2.94079	-1.20527	-2.69498
	235.4	-3.0189	-1.24707	-2.75765
	235.2	-3.09813	-1.28758	-2.82296
	235	-3.17981	-1.32888	-2.89015
	234.8	-3.26391	-1.37241	-2.9565
	234.6	-3.34689	-1.41474	-3.02238
	234.4	-3.42957	-1.45952	-3.09231
	234.2	-3.50955	-1.50457	-3.16384
	234	-3.59211	-1.54785	-3.23665
	233.8	-3.67384	-1.59255	-3.31131
	233.6	-3.75745	-1.6378	-3.38835
	233.4	-3.83927	-1.68127	-3.46555
	233.2	-3.91873	-1.72518	-3.54248
	233	-3.99624	-1.76569	-3.61544
	232.8	-4.0719	-1.80206	-3.68709
	232.6	-4.14588	-1.83883	-3.75884
	232.4	-4.22165	-1.8755	-3.83274
	232.2	-4.2974	-1.91073	-3.9056
	232	-4.37263	-1.9477	-3.97971
	231.8	-4.44387	-1.98059	-4.0524
	231.6	-4.51488	-2.01379	-4.12447
	231.4	-4.58579	-2.04641	-4.19353
	231.2	-4.65599	-2.07724	-4.26119
	231	-4.72476	-2.10747	-4.32797
	230.8	-4.79055	-2.13362	-4.39187
	230.6	-4.85352	-2.15451	-4.45365
	230.4	-4.91748	-2.17698	-4.51874
	230.2	-4.98042	-2.1994	-4.58424
	230	-5.03947	-2.21866	-4.64655
	229.8	-5.09616	-2.24049	-4.70914
	229.6	-5.151	-2.25881	-4.7688
	229.4	-5.20168	-2.27405	-4.82457
	229.2	-5.24734	-2.28872	-4.87558
	229	-5.29094	-2.30356	-4.92578
	228.8	-5.33203	-2.31786	-4.97488
	228.6	-5.37076	-2.33291	-5.02399
	228.4	-5.40539	-2.34744	-5.07308
	228.2	-5.43709	-2.36169	-5.12349
	228	-5.46883	-2.37751	-5.17418
	227.8	-5.49771	-2.39215	-5.22351
	227.6	-5.52451	-2.40715	-5.27241
	227.4	-5.54779	-2.42272	-5.319
	227.2	-5.57286	-2.43812	-5.36363
	227	-5.59568	-2.45313	-5.40544
	226.8	-5.61713	-2.4677	-5.44707
	226.6	-5.63712	-2.48143	-5.48841
	226.4	-5.65669	-2.49811	-5.52908
	226.2	-5.67636	-2.51466	-5.56991
	226	-5.69251	-2.52825	-5.60806
	225.8	-5.70786	-2.54353	-5.64404
	225.6	-5.72117	-2.55665	-5.67415
	225.4	-5.73728	-2.57058	-5.70493
	225.2	-5.75412	-2.58691	-5.73505
	225	-5.77113	-2.60405	-5.76617
	224.8	-5.79404	-2.62304	-5.79973
	224.6	-5.81773	-2.64386	-5.83093
	224.4	-5.84124	-2.66963	-5.866
	224.2	-5.86204	-2.69609	-5.90028
	224	-5.88453	-2.72	-5.93273
	223.8	-5.90859	-2.74363	-5.96514
	223.6	-5.9308	-2.76746	-5.99875
	223.4	-5.95246	-2.78913	-6.03077
	223.2	-5.97572	-2.81116	-6.06417
	223	-5.99796	-2.83374	-6.09585
	222.8	-6.01721	-2.85512	-6.12682
	222.6	-6.03423	-2.8758	-6.15909
	222.4	-6.05529	-2.89838	-6.19112
	222.2	-6.08092	-2.92429	-6.22503
	222	-6.10897	-2.94938	-6.25691
	221.8	-6.139	-2.97426	-6.28877
	221.6	-6.16812	-2.99717	-6.31896
	221.4	-6.19657	-3.02051	-6.34901
	221.2	-6.22407	-3.04298	-6.37706
	221	-6.25633	-3.06459	-6.40651
	220.8	-6.29274	-3.0834	-6.43859
	220.6	-6.32693	-3.10077	-6.47097
	220.4	-6.36554	-3.11496	-6.50184
	220.2	-6.40274	-3.12643	-6.53209
	220	-6.44228	-3.13911	-6.56189
	219.8	-6.48261	-3.14874	-6.59068
	219.6	-6.52616	-3.15627	-6.61608
	219.4	-6.5708	-3.15961	-6.6398
	219.2	-6.61532	-3.15895	-6.66328
	219	-6.65671	-3.15693	-6.68547
	218.8	-6.69606	-3.15195	-6.70686
	218.6	-6.73845	-3.14982	-6.73224
	218.4	-6.78165	-3.14983	-6.75759
	218.2	-6.82059	-3.14699	-6.77834
	218	-6.85556	-3.14119	-6.79939
	217.8	-6.89249	-3.13747	-6.82421
	217.6	-6.93236	-3.13259	-6.84736
	217.4	-6.97299	-3.13206	-6.87608
	217.2	-7.01365	-3.13003	-6.90728
	217	-7.05084	-3.12762	-6.93866
	216.8	-7.08788	-3.12579	-6.97131
	216.6	-7.11951	-3.12204	-7.0014
	216.4	-7.15025	-3.117	-7.03209
	216.2	-7.18267	-3.10901	-7.06186
	216	-7.21938	-3.10216	-7.09225
	215.8	-7.25588	-3.09412	-7.12215
	215.6	-7.28871	-3.08516	-7.14811
	215.4	-7.32109	-3.07725	-7.17141
	215.2	-7.35613	-3.07066	-7.19709
	215	-7.39018	-3.06582	-7.22292
	214.8	-7.42636	-3.06444	-7.25139
	214.6	-7.46412	-3.06616	-7.28163
	214.4	-7.50052	-3.06954	-7.31043
	214.2	-7.53371	-3.0723	-7.34335
	214	-7.56484	-3.07582	-7.37574
	213.8	-7.59678	-3.08252	-7.40956
	213.6	-7.62771	-3.08819	-7.44561
	213.4	-7.66195	-3.09656	-7.48407
	213.2	-7.69863	-3.10874	-7.5296
	213	-7.73313	-3.11932	-7.57907
	212.8	-7.76624	-3.13232	-7.62912
	212.6	-7.79567	-3.14681	-7.67845
	212.4	-7.82392	-3.16767	-7.7304
	212.2	-7.84989	-3.18828	-7.77942
	212	-7.87641	-3.21243	-7.82811
	211.8	-7.90159	-3.23622	-7.87825
	211.6	-7.92498	-3.26554	-7.93208
	211.4	-7.94608	-3.29426	-7.98222
	211.2	-7.97188	-3.32906	-8.03527
	211	-7.99471	-3.36156	-8.08585
	210.8	-8.01949	-3.39625	-8.13546
	210.6	-8.044	-3.43137	-8.18343
	210.4	-8.06746	-3.46715	-8.22514
	210.2	-8.08785	-3.50453	-8.26996
	210	-8.10223	-3.53935	-8.31074
	209.8	-8.11199	-3.56917	-8.34765
	209.6	-8.11279	-3.59738	-8.38163
	209.4	-8.11425	-3.62483	-8.41393
	209.2	-8.11068	-3.6488	-8.44271
	209	-8.10732	-3.66785	-8.47101
	208.8	-8.09909	-3.68398	-8.49556
	208.6	-8.09004	-3.70251	-8.5191
	208.4	-8.08142	-3.72225	-8.53752
	208.2	-8.06502	-3.73763	-8.55481
	208	-8.04242	-3.75048	-8.56502
	207.8	-8.01659	-3.75815	-8.5674
	207.6	-7.98586	-3.76193	-8.5661
	207.4	-7.95495	-3.76416	-8.56595
	207.2	-7.91857	-3.76242	-8.56081
	207	-7.8747	-3.75751	-8.55568
	206.8	-7.82647	-3.74666	-8.54585
	206.6	-7.77458	-3.73146	-8.53786
	206.4	-7.71993	-3.70942	-8.52063
	206.2	-7.65812	-3.68492	-8.50831
	206	-7.59343	-3.65741	-8.49339
	205.8	-7.52239	-3.62938	-8.47397
	205.6	-7.44639	-3.59405	-8.44197
	205.4	-7.35986	-3.55282	-8.39724
	205.2	-7.26499	-3.50354	-8.33938
	205	-7.1608	-3.44895	-8.27438
	204.8	-7.05483	-3.38693	-8.20682
	204.6	-6.94336	-3.3209	-8.14005
	204.4	-6.82875	-3.2497	-8.05399
	204.2	-6.71124	-3.17826	-7.96397
	204	-6.58475	-3.10352	-7.86813
	203.8	-6.44704	-3.02299	-7.76102
	203.6	-6.3016	-2.94081	-7.64316
	203.4	-6.15222	-2.85328	-7.51913
	203.2	-5.99343	-2.76199	-7.38947
	203	-5.8309	-2.66793	-7.25506
	202.8	-5.66212	-2.57067	-7.11661
	202.6	-5.48867	-2.47052	-6.97464
	202.4	-5.31112	-2.36826	-6.83102
	202.2	-5.12671	-2.26126	-6.6885
	202	-4.94287	-2.15467	-6.54209
	201.8	-4.75999	-2.04757	-6.39558
	201.6	-4.57188	-1.93759	-6.24799
	201.4	-4.37917	-1.82734	-6.10071
	201.2	-4.17957	-1.71774	-5.9451
	201	-3.968	-1.60731	-5.77571
	200.8	-3.75096	-1.49821	-5.60695
	200.6	-3.52492	-1.38779	-5.43072
	200.4	-3.28709	-1.27803	-5.24581
	200.2	-3.04135	-1.16404	-5.05151
	200	-2.79598	-1.05349	-4.85483
	199.8	-2.54834	-0.93991	-4.65163
	199.6	-2.28847	-0.82641	-4.44047
	199.4	-2.02451	-0.71096	-4.21163
	199.2	-1.75224	-0.59417	-3.97548
	199	-1.4665	-0.47194	-3.72973
	198.8	-1.17228	-0.35164	-3.48053
	198.6	-0.86759	-0.2316	-3.2359
	198.4	-0.55712	-0.11231	-2.98532
	198.2	-0.24168	0.00274	-2.73136
	198	0.07874	0.11578	-2.47171
	197.8	0.40817	0.2314	-2.20554
	197.6	0.74177	0.34536	-1.9465
	197.4	1.07805	0.46564	-1.67773
	197.2	1.42108	0.58313	-1.40732
	197	1.76496	0.70188	-1.14054
	196.8	2.1107	0.81727	-0.8771
	196.6	2.46035	0.93348	-0.61006
	196.4	2.81747	1.05693	-0.33688
	196.2	3.17902	1.18756	-0.06429
	196	3.53742	1.31532	0.21369
	195.8	3.85672	1.433	0.47926
	195.6	4.1769	1.55085	0.74648
	195.4	4.49794	1.66888	1.01535
	195.2	4.81986	1.78707	1.28586
	195	5.14264	1.90544	1.55802
	194.8	5.4663	2.02398	1.83183
	194.6	5.79082	2.14269	2.10729
	194.4	6.11622	2.26158	2.38439
	194.2	6.44248	2.38064	2.66315
	194	6.76962	2.49987	2.94355
	193.8	7.09762	2.61927	3.2256
	193.6	7.4265	2.73885	3.50929
	193.4	7.75624	2.8586	3.79464
	193.2	8.08686	2.97852	4.08163
	193	8.41834	3.09862	4.37027
	192.8	8.7507	3.21888	4.66056
	192.6	9.08392	3.33932	4.95249
	192.4	9.41801	3.45994	5.24607
	192.2	9.75298	3.58072	5.5413
	192	10.0888	3.70168	5.83818
	191.8	10.4255	3.82281	6.13671
	191.6	10.7631	3.94411	6.43688
	191.4	11.1015	4.06559	6.7387
	191.2	11.4408	4.18724	7.04217
	191	11.781	4.30906	7.34729
	190.8	12.1221	4.43106	7.65406
	190.6	12.464	4.55322	7.96247
	190.4	12.8068	4.67556	8.27253
	190.2	13.1505	4.79807	8.58424
	190	13.495	4.92076	8.89759

## Sheet: Fig. 4a
Fig. 4a

## Sheet: Fig. 4e
Fig. 4e
	Control	Chlorpromazine	Amiloride	MβCD
	100	39.9038	18.8702	83.2933

[truncated: 23 more sheets: Fig. 5d, Fig. 5e, Fig. 5f, Fig. 7d, Supplementary Fig. 2a, Supplementary Fig. 2b, Supplementary Fig. 2c, Supplementary Fig. 2d, Supplementary Fig. 2e, Supplementary Fig. 2f, Supplementary Fig. 2g, Supplementary Fig. 2h, Supplementary Fig. 2i, Supplementary Fig. 2j, Supplementary Fig. 2k, Supplementary Fig. 2l, Supplementary Fig. 2m, Supplementary Fig. 6b , Supplementary Fig. 7 , Supplementary Fig. 9a …]
